# Supplementary material for: Heart and Left Anterior Descending Coronary Artery (LAD) Exposure from Hypo-Fractionated Whole Breast Radiotherapy with a Prone Setup
Source: Cancers (Basel). 2025 May 3;17(9):1562. doi: 10.3390/cancers17091562 (PMC12071539; doi:10.3390/cancers17091562)
Supplement: Supplementary file 1 [file cancers-17-01562-s001.zip]

Archive with 1 entries (1 files):
- cancers-3547831-supplementary.mp4
